# Supplementary material for: Impact of Age and Heart Rate on Strain-Derived Myocardial Work in a Population of Healthy Subjects
Source: Diagnostics (Basel). 2022 Jul 12;12(7):1697. doi: 10.3390/diagnostics12071697 (PMC9325020; doi:10.3390/diagnostics12071697)
Supplement: Supplementary file 1 [file diagnostics-12-01697-s001.zip]

Archive with 1 entries (1 files):
- diagnostics-1792138-supplementary.pdf
